# Supplementary material for: Flame Retardancy and Thermal Behavior of Wool Fabric Treated with a Phosphorus-Containing Polycarboxylic Acid
Source: Polymers (Basel). 2021 Nov 25;13(23):4111. doi: 10.3390/polym13234111 (PMC8659226; doi:10.3390/polym13234111)
Supplement: Supplementary file 1 [file polymers-13-04111-s001.zip]

Archive with 4 entries (4 files):
- Figure S2.tif
- Figure S3.tif
- Figure S4.tif
- Figure S1.tif
